# Supplementary material for: Metataxonomic investigation of the microbial community in the trachea and oropharynx of healthy controls and diabetic patients using endotracheal tubes
Source: PLoS One. 2021 Nov 5;16(11):e0259596. doi: 10.1371/journal.pone.0259596 (PMC8570478; doi:10.1371/journal.pone.0259596)
Supplement: S1 Table — (XLSX) [file pone.0259596.s001.xlsx]

## Sheet: Table 1 MixS
Detail clinical information of included patients
Group	Sample ID	Sex	Age	Diagnosis	Operation name	Operation time(min)	Height (Cm)	Weight (Kg)	BMI	Smoking	Glucose	HbA1C(%)	Type of medication taken within 3 months	Prophylactic antibiotics (bolus 10 minutes before surgery)	Body temperature while operation (℃)	Heart rate per minutes(pre-operation)	DNA concentration(mg/uL)
Healthy respiratory	HC01	F	54	Breast cancer stage 1 (T2N0M0)	Subtotal mastectomy	110	148	54.3	24.79	Never	105	6.2	drug for hypercholesterolemia (specific ingredient name not identified)	none	36.5	80	5.97
Healthy respiratory	HC02	M	58	Spinal fracture	Spine pin removal	105	170	77	26.6436	Stopped for 15 years	98	5.3	none	Cefminox 1g	35.5	75	11.15
Healthy respiratory	HC03	F	57	Traumatic avascular necrosis of femoral head	Total hip replacement	120	161	63	24.3046	Never	92	na	drug for hypertension (specific ingredient name not identified)	Cefazedone 1g	36.2	65	5.8
Healthy respiratory	HC04	F	22	Ovarian serous borderline tumor	Laparoscopic salpingo-oophorectomy	85	165	47	17.2635	Never	90	5.5	none	Cefotetan 1g	35.3	75	26.13
Healthy respiratory	HC05	F	56	Biceps tendon tear	Arthroscopic repair	105	155	57	23.7253	Never	94	na	rosuvastatin, pinaverium, etizolam	Cefminox 1g	35.4	50	59.806
Healthy respiratory	HC06	M	25	Biceps tendon tear	Arthroscopic debriment	10	166	60	21.7738	Never	100	na	none	Cefminox 1g	35.6	65	27.078
Healthy respiratory	HC07	M	40	Sholder dislocation	Arthroscopic bankart repiar	50	177	67	21.3859	Never	95	na	none	Cefminox 1g	35.3	90	14.581
Diabetes	DM01	F	59	Osteoarthritis of the knee, both	Total knee Replacement Rt	125	160	66	25.7812	Never	194	6.7	nicorandil, metformin, telmisartan, rosuvatatin ca., carvedilol, sarpogrelate HCl, amlodipine nicotinate	Ceftezole 1g	35.8	65	13.77
Diabetes	DM02	M	62	Osteoarthritis of the knee, both	Total knee Replacement Lt	165	165	79	29.0174	Never	221	7	valsartan, hydrochlorothiazide, amlodipine nicotinate, carvedilol, drug for diabetes (specific ingredient name not identified)	Cefazedone 1g	35.3	75	72.94
Diabetes	DM03	F	56	Chronic calculous cholecystitis	Laparascopic cholecytectomy	40	162	57	21.7193	Never	219	7.2	drug for diabetes (specific ingredient name not identified)	Cefotiam 1g	35.4	85	44.68
Diabetes	DM04	M	50	Perforated appendicitis	Laparoscopic appendectomy	120	168	67	23.7387	Never	222	6.9	tramadol, drug for diabetes (specific ingredient name not identified)	Cefotiam 1g	36.6	100	37.72
Diabetes	DM05	F	57	Osteoarthritis of the knee, both	Total knee Replacement Rt	155	158	69	27.6398	Never	194	6.7	drug for hypertension and hypercholesterolemia (specific ingredient name not identified)	Cefazedone 1g	35.7	60	45.85
Diabetes	DM06	M	49	Herniated intervertebral disc	Hemilamnectomy	65	163	80	30.1103	Never	139	7.5	diclofenac, triamcinolone acetonide, pregabalin, acetaminophen, tramadol, clematis mandsurica, trichosanthes kirilowii, prunella vulgaris, esomeprazole, lipaprost alpha-cyclodextrin clathrate, drug for diabetes (specific ingredient name not identified)	Cefotetan 1g	36.1	80	16.135
abbreviation, ID: identification; BMI, body mass index
