# Supplementary material for: Metataxonomic investigation of the microbial community in the trachea and oropharynx of healthy controls and diabetic patients using endotracheal tubes
Source: PLoS One. 2021 Nov 5;16(11):e0259596. doi: 10.1371/journal.pone.0259596 (PMC8570478; doi:10.1371/journal.pone.0259596)
Supplement: S1 Data — Genera with an abundance of more than 3% are highlighted. (XLSX) [file pone.0259596.s002.xlsx]

## Sheet: Figure 1
Genus level relative abundance of microbial community in the samples including endotracheal tube and oral gargle]; [genera with an abundance of more than 3% are highlighted
Genus	HC01	HC01.gargle	HC02	HC02.gargle	HC03	HC03.gargle	HC04	HC04.gargle	HC05	HC05.gargle	HC06	HC06.gargle	HC07	HC07.gargle
Prevotella	0.178911	0.197436	0.023549	0.0507023	0.193955	0.146609	0.0859905	0.113494	0.201344	0.100105	0.191731	0.0784174	0.146809	0.197906
Streptococcus	0.168772	0.118555	0.0912582	0.267224	0.112206	0.142039	0.20864	0.19453	0.144763	0.144194	0.2289	0.23096	0.131294	0.0958985
Neisseria	0.107949	0.135718	0.00571376	0.0827562	0.0375161	0.0722507	0.144834	0.181767	0.089043	0.175302	0.0717742	0.225338	0.190821	0.205038
Fusobacterium	0.0439198	0.0525025	0.00541303	0.0343407	0.0786237	0.0601626	0.0519007	0.0269724	0.202723	0.066406	0.0663733	0.0327513	0.0714352	0.0661878
Veillonella	0.0779187	0.0787269	0.0034005	0.0392027	0.0636204	0.0972296	0.0638534	0.0700947	0.077875	0.0589341	0.0563467	0.0600736	0.0816061	0.0830745
Porphyromonas	0.0674955	0.044171	0.0601448	0.0796326	0.0306441	0.0629028	0.0437791	0.0388447	0.00990133	0.0285387	0.0172403	0.0212439	0.00731326	0.0202407
Actinomyces	0.0282641	0.033403	0.0119364	0.0143536	0.0264929	0.00887695	0.0371073	0.0306262	0.0206558	0.0229538	0.0493705	0.0110047	0.0533079	0.0173105
Haemophilus	0.0187115	0.0648384	0.0133475	0.130725	0.0274413	0.162649	0.0257441	0.078224	0.0552458	0.140678	0.055334	0.169201	0.0786623	0.152266
Capnocytophaga	0.0331282	0.0099917	9.25305e-05	0.00807854	0.01278	0.0163645	0.0450993	0.0286458	0.0170796	0.0521821	0.00803881	0.00682092	0.0290077	0.0136205
Gemella	0.0271841	0.0286224	0.0120984	0.0751425	0.0480107	0.0257663	0.0399128	0.0219918	0.0124176	0.0277658	0.0140773	0.0195116	0.0026455	0.00857124
Rothia	0.0274185	0.0349786	0.0136945	0.0340805	0.0303332	0.0602089	0.0228443	0.0335571	0.00936706	0.0359803	0.00702614	0.0278869	0.00419037	0.00711713
Leptotrichia	0.00806229	0.0129892	0	0.00642378	0.00385578	0.00942501	0.0148052	0.0109514	0.00172347	0.00359955	0.0107642	0.0121029	0.0337219	0.00377778
Alistipes	0.00691532	0.00222892	0.100534	0.0109325	0.0252025	0.0086145	0.00658926	0.0109613	0	0	3.75061e-05	0	0	0
Megasphaera	0.00264557	0.00734006	0.00402508	0.00171983	0.00867551	0.00570441	0.00236931	0.00349533	0.0308415	0.00616091	0.0036631	0.000765614	0.0184787	0.00474962
Bacteroides	0.00401859	0.00121438	0.0479771	0.00501074	0.0108833	0.00397533	0.00378382	0.00442609	0	0	0.000387563	3.09339e-05	0	0
Staphylococcus	0.00219348	0.000614874	0.0506373	0.000594967	0.0121581	0.000331921	0.00244003	0.00361415	0	0	0	2.32004e-05	0.00019228	0
Others	0.0675039	0.0584591	0.178422	0.0731066	0.136709	0.0450717	0.0810632	0.0606187	0.0890603	0.0753253	0.116231	0.0518839	0.0822625	0.0496299
unassigned	0.128988	0.118209	0.377756	0.0859727	0.140891	0.0718184	0.119243	0.0871851	0.0379594	0.0618743	0.102704	0.0519844	0.0682526	0.0746129
Alloprevotella	0.00118883	0.000707105	0.014134	0.0190668	0.00295403	0.00150522	0.0239288	0.00231702	0.00604076	0.0281219	0.0233038	0.00776441	0.018008	0.0105003
Campylobacter	0.0076102	0.0046961	0.00053205	0.00181279	0.0113186	0.00409884	0.00699004	0.00457462	0.0185962	0.003789	0.00948904	0.0034414	0.0259445	0.0133939
Granulicatella	0.0020679	0.00535709	0.00298411	0.0163895	0.00394907	0.00941729	0.00865209	0.00927796	0.00564436	0.00522124	0.0127771	0.00793454	0.00627892	0.00252826
Peptostreptococcus	0.00477207	0.00836997	0.000578315	0.00261228	0.0201029	0.00223854	0.00295868	0.00173281	0.00589427	0.000727488	0.00175028	0.000572277	0.00121998	0.000445734
Solobacterium	0.00619532	0.00231346	0.00400194	0.000632152	0.00348264	0.00447707	0.00609418	0.00365375	0.00976345	0.00124279	0.00328803	0.000641878	0.00159128	0.000321513
Lachnoclostridium	0.000602788	0.000330495	0.0230401	0.00176631	0.00410454	0.000501741	0.000707255	0.000851553	0.00016373	0.000128826	0.00148774	1.54669e-05	0	7.30711e-06
Eubacterium	0.00501486	0.00678667	0.00363182	0.00312358	0.00735397	0.00162873	0.00306477	0.00232692	0.00559266	0.000598662	0.00251291	0.000788814	0.00247974	0.00200215
Parvimonas	0.00168278	0.00120669	0.00360869	0.00151531	0.0198386	0.00288694	0.000801556	0	0.000155112	0.000106092	0.00287547	0.000123736	0	4.38427e-05
Lactobacillus	0.000418603	0.000476527	0.0217909	0.00136656	0.00338936	0.000771909	0.000931219	0.000703026	0	7.578e-06	0	0	9.28247e-05	0
Oribacterium	0.00545021	0.00179851	0.00229013	0.000660041	0.00177242	0.00245467	0.00213355	0.00177242	0.00776423	0.00172021	0.00425069	0.0016163	0.00263224	0.00136643
Cutibacterium	0.000786973	0.000553386	0.0163779	0.000669338	0.00691864	0.000223854	0.0015206	0.000762437	2.5852e-05	7.578e-06	0.000137522	1.54669e-05	0.000159128	0
Centipeda	0.000334882	0.001199	0	0.000278891	0.000295403	0.000100348	0.00879354	0.00186153	0.00589427	0.000750222	0.00566342	9.28017e-05	0.00339473	0.000635719
Atopobium	0.00788647	0.00398899	0	0.000697227	0.00171023	0.00152838	0.00307656	0.00127733	0.00458443	0.00181114	0.0036881	0.000897083	0.00179019	0.000284977
Stomatobaculum	0.00106325	0.00222892	0	0.000529892	0.000590805	0.00151294	0.000223964	0.000316857	0.0108837	0.00343283	0.00152525	0.000580011	0.0052247	0.000672254
Treponema	0.00400184	0.00132966	4.62652e-05	0.00149671	0.00967055	0.000393673	4.71504e-05	7.92142e-05	0.000344694	3.0312e-05	0.00080013	0.000510409	0.00121998	0.00192908
Catonella	0.00154046	0.000445784	0	0.0005113	0.000171023	0.000216134	0.00149702	0.0016932	0.00252488	0.000613818	0.00505082	0.00106722	0.0039782	0.00093531
Kineothrix	0.000586044	0.000261321	0.0121678	0.000706523	0.000450878	0.000154382	0.000223964	0.000762437	0	0	0	0	0	0
Bifidobacterium	0	0	0.00818895	0	0.00306286	0.000154382	0	0	0	0	0	1.54669e-05	0	0
Oscillibacter	0	7.68592e-05	0.0101321	2.78891e-05	0.000606353	1.54382e-05	0	0	0	0	0	0	0	0
Sneathia	0	0	0	0	0	0	0	0	0	0	0.0103017	0.000866149	0	0
Lawsonella	0.000117209	3.84296e-05	0.00839714	0.000213816	0	2.31573e-05	0.00129663	1.98035e-05	0	0	0	7.73347e-06	0	0
Turicibacter	0	0	0.00948437	0	0	0	0.000235752	0	0	0	3.75061e-05	0	0	0
Butyrivibrio	0	0	0	0.00030678	0.00150811	0.00042455	0.00169741	0.000514892	0.000629066	0.000166716	0.00408816	0.000270672	0.00155813	0.00149796
Dialister	0.00102139	0.000330495	2.31326e-05	0.000827376	0.0074628	0.000355078	2.35752e-05	0.000762437	6.89388e-05	7.578e-05	0.000462575	0.000224271	0	0.000116914
Lachnoanaerobaculum	0.00114697	0.000591816	0	0.000316076	0.000481973	0.000486302	0.000577592	0.000138625	0.00189582	0.000575928	0.00335054	0.000456275	0.000842052	9.49924e-05
Filifactor	0.000703253	0.000883881	0	0	0.00611017	0.000115786	0	0	0.000146495	7.578e-06	0.00012502	0	0.000285104	0.000168064
Corynebacterium	0.000887438	0.000883881	0.0033311	0.00174772	0.00211446	0.000355078	0.000495079	0.00539647	4.30867e-05	0.00225066	0.000375061	0.0016627	6.63033e-05	0.00120567
Streptobacillus	0	0	0	0	0	0	0	0	3.44694e-05	0.000121248	0.00671359	0.00124509	0	0
Selenomonas	0.000929298	0.000107603	0	0.000195224	0.00043533	0.000293325	0.00160311	0.000980276	0.000120643	9.8514e-05	0.00196282	0.000850682	0.00136585	0.000453041
Ruminococcus	0.000226045	0.00016909	0.00536677	8.36672e-05	0.000652995	0.000131224	0.000141451	7.92142e-05	0	0	0	0	0	0
Micrococcus	0	0	0.00437207	0	0.00113497	0	0	0	8.61735e-06	0	5.00081e-05	0	0	0
Faecalibacterium	0	1.53718e-05	0.00409447	0	0	0	0	3.96071e-05	0	0	0	0	0.000304995	0
Mogibacterium	5.02323e-05	0.0011452	0	0.000455522	0.00240986	0.000748751	0.000153239	0.000118821	0.00112887	0.000181872	0.000212535	3.09339e-05	0.000145867	0.000175371
Luteimonas	0	0	0.00388628	0	0	0	0	0	0	0	0	0	0	0
Escherichia	0	5.38015e-05	0.00367809	3.71854e-05	0	7.71909e-06	0	2.97053e-05	0	0	3.75061e-05	7.73347e-06	7.29337e-05	0
Gallionella	0	0	0.00372435	0	0	0	0	0	0	0	0	0	0	0
Paenibacillus	0	0	0.00353929	0	0	0	0	0	0	0	0	0	0	0
Flintibacter	4.18603e-05	5.38015e-05	0.00210507	3.71854e-05	0.00136818	5.40336e-05	0	0	0	0	0	0	0	0
Anaerococcus	0.000234418	0	2.31326e-05	0	0.000326498	3.85954e-05	0	0.000267348	0	0	0.00287547	0.000239738	0	0
Bulleidia	0.00287999	0.00109909	2.31326e-05	0.000139445	0	0	0	0	0.000146495	8.3358e-05	2.50041e-05	7.73347e-06	0	7.30711e-06
Mycoplasma	0.00171627	0.0037123	0	0.00089245	0	0.000100348	0.000589379	0.000217839	0.000146495	7.578e-06	0.000150024	8.50682e-05	0.00019228	0.00108876
Aggregatibacter	0.00032651	0.00188305	2.31326e-05	0.00444366	0	0.000686999	0.00073083	0.00794122	0.000249903	0.0124052	0.000450073	0.00248245	0.000981289	0.00541457
Peptoanaerobacter	0.00164929	0.000192148	0	0.000687931	0	0	7.07255e-05	0.000178232	0	0	0.000700114	0.000494942	0	1.46142e-05
Akkermansia	0	0.000391982	0	0	1.55475e-05	0.000123505	0.000271115	0	2.5852e-05	0	0.00203783	2.32004e-05	0	0
Muribaculum	1.67441e-05	3.07437e-05	0	0.00010226	0.00158585	7.71909e-05	0.000106088	0.000366366	0	0	0	0	0	0
Lautropia	0.000468835	0.00153718	4.62652e-05	0.00426703	0	0.00232345	4.71504e-05	0.0055648	8.61735e-06	0.003789	0.000787628	0.0142837	0.00019891	0.00298861
Nocardia	0	0	0	7.43709e-05	0.00146147	0	0	0	0	0	0	0	1.32607e-05	0
Pseudoflavonifractor	0	0	0	2.78891e-05	0.00129044	0	0	0	0	0	0	0	0	0
Delftia	0	2.30578e-05	0.00101784	8.36672e-05	9.3285e-05	0	7.07255e-05	8.9116e-05	8.61735e-06	0	2.50041e-05	7.73347e-06	3.31517e-05	0
Tannerella	0.00097953	0.00145264	0	0.00010226	0	0.000578932	0.000141451	0	1.72347e-05	1.5156e-05	0	0.000116002	0	0.000650333
Paraburkholderia	0	0	0	0	0.00108833	0	0	0	0	0	0	0	0	0
Methylobacterium	0.000167441	7.68592e-06	0.000647713	0	3.1095e-05	0	0.000212177	0	2.5852e-05	0	0	0	0	0
Cardiobacterium	0.000770229	0.000799336	0	0.000427632	0	0.00240064	0.000165026	0.00202986	8.61735e-05	0.00550163	0	0.000819748	0	0.000153449
Nocardioides	0	0	0	0	0.000979493	0	0	0	0	0	0	0	0	0
Rhizobium	0	0	0	9.29636e-06	0	0	0	0	0	0	0	0	0.000954768	0
Slackia	3.34882e-05	9.22311e-05	0	0.000139445	0.000637448	5.40336e-05	9.43007e-05	0	0.000103408	3.0312e-05	0	0	3.31517e-05	1.46142e-05
Romboutsia	5.02323e-05	0	0	0	0.00080847	0	0	0	0	0	0	0	1.9891e-05	0
Agrobacterium	0	0	0.000740244	0	0	1.54382e-05	0	0	0	0	0	0	0	0
Mobiluncus	0	0	0	0	0	0	0	0	0	0	0.000400065	3.86674e-05	0.000291735	8.03782e-05
Achromobacter	0	0	0	0	0.000637448	0	0	0	0	0	0	0	0	0
Sphingomonas	8.37205e-06	6.14874e-05	0.000300724	3.71854e-05	0	0	0	0	0	7.578e-06	0.000175028	1.54669e-05	0.000139237	0
Prochlorococcus	0	0	0	0	0	0	0	0	4.30867e-05	7.578e-06	0.000275045	0	0.000265213	0
Collinsella	0	0	0	0	0.000575258	0	0	0	0	0	0	0	0	0
Cribrihabitans	0	0	0	0	0	2.31573e-05	0	0	0	0	0.000425069	0	0.000139237	0
Roseburia	0	0	0	0	0.000528615	0	0	0	0	0	0	0	0	0
Acetomicrobium	0	0	0	0	0.000513068	0	0	0	0	0	0	0	0	0
Eikenella	8.37205e-06	0	0	8.36672e-05	0.000295403	0.000532617	1.17876e-05	0.000198035	6.03214e-05	0.00111397	0.000112518	7.73347e-05	0	3.65356e-05
Kingella	0.00024279	0.000307437	0	0.00237987	0	0.000602089	8.25131e-05	0.000772338	1.72347e-05	0.000560772	0.000112518	0.00133789	3.31517e-05	0.00027767
Paracoccus	0	0	0	0	0	0	0	0	0	0	0.000487579	0	0	0
Fretibacterium	0.000393487	9.9917e-05	0	0	0	4.63145e-05	0	0	0	0	2.50041e-05	0	6.63033e-06	0
Arthrobacter	0	1.53718e-05	0	0	0.000388688	0	0	0	0	0	0	0	0	0
Moraxella	0.000351626	0.00020752	0	0	0	1.54382e-05	0	0	0	0	0	7.73347e-06	1.9891e-05	0
Finegoldia	0.000209301	0	0	0	0	0	0	0	3.44694e-05	0	7.50122e-05	0	0	0
Phocaeicola	0.000226045	4.61155e-05	0	4.64818e-05	0	0	0	0	5.17041e-05	0	0	0	0	0
Intestinimonas	8.37205e-05	0	0	5.57782e-05	0	0	0.000153239	0	0	0	0	0	0	0
Phycicoccus	0	0	0	0	0	0	0	0	0	0	0.000200033	0	0	0
Tenacibaculum	0	0	0	0	0	0	0	0	0	0	5.00081e-05	0	0.000145867	0
Bradyrhizobium	0	0	0	0	0	0	0	0	0	0	0.000175028	0	0	0
Clostridium	5.86044e-05	0	0	2.78891e-05	0	7.71909e-06	0	0	8.61735e-06	0	0	0	9.28247e-05	0
Tidjanibacter	0	5.38015e-05	0	0.000111556	0	2.31573e-05	0.000141451	0.000128723	0	0	0	0	0	0
CandidatusPelagibacter	0	0	0	0.000241705	0	0	0	0	2.5852e-05	7.578e-06	0.000100016	1.54669e-05	0	0
Acinetobacter	0	0	0	0	0	0	7.07255e-05	0	0	0	0	0	1.9891e-05	0
Klebsiella	2.51162e-05	0	2.31326e-05	0.000148742	0	1.54382e-05	3.53628e-05	0.00027725	0	0	0	0	0	0
Acetitomaculum	0	0	0	0	0	0	8.25131e-05	0	0	0	0	0	0	0
Brachymonas	6.69764e-05	0	0	0	0	0	0	0	0	0	1.2502e-05	0	0	8.76853e-05
Rubrobacter	7.53485e-05	0	0	0	0	0	0	0	0	0	0	0	0	0
Terrisporobacter	0	0	0	0	0	0	0	2.97053e-05	0	0	7.50122e-05	0	0	0
Pseudomonas	0	0	6.93979e-05	0	0	0	0	6.93124e-05	0	0	0	0	0	0
Anaeroglobus	2.51162e-05	0	0	0	0	0	0	0	2.5852e-05	0	0	0	0	0
Blautia	0	0	0	0	0	0	0	0	0	0	5.00081e-05	0	0	0
Johnsonella	0	0	0	0	0	0	0	1.98035e-05	0	0	5.00081e-05	7.73347e-06	0	0
Lysinibacillus	0	0	0	0	0	0	4.71504e-05	0	0	0	0	7.73347e-06	0	0
Brucella	0	0	0	0	3.1095e-05	0	0	0	8.61735e-06	0	0	0	0	0
Brevundimonas	0	0	0	2.78891e-05	0	0	0	0	0	0	3.75061e-05	0	0	0
Murimonas	0	0	0	5.57782e-05	0	6.94718e-05	3.53628e-05	9.90177e-06	0	0	0	0	0	0
Olsenella	2.51162e-05	0	0	0	0	0	0	0	8.61735e-06	0	0	0	0	0
Mitsuaria	0	0	0	0	0	0	0	0	0	0	0	0	2.65213e-05	0
Actinoallomurus	2.51162e-05	0	0	0	0	0	0	0	0	0	0	0	0	0
Anaerotignum	2.51162e-05	0	0	0	0	0	0	0	0	0	0	0	0	0
Lachnotalea	2.51162e-05	0	0	0	0	0	0	0	0	0	0	0	0	0
Abiotrophia	0	0	0	0	0	0	0	0	0	0	2.50041e-05	3.09339e-05	0	0
Shuttleworthia	0	4.61155e-05	0	2.78891e-05	0	0	2.35752e-05	4.95089e-05	0	0	0	0	0	0
Scardovia	0	0	0	9.29636e-06	0	0	1.17876e-05	0.000158428	0	0	0	1.54669e-05	0	0
Mucispirillum	0	0	0	0	0	1.54382e-05	0	7.92142e-05	8.61735e-06	0	0	0	0	0
Xanthomonas	8.37205e-06	0	0	0	0	1.54382e-05	0	0	0	0	0	0	0	0
Alloscardovia	0	0	0	0.000195224	0	0	0	0	0	0	0	0	0	0
Bergeyella	0	0	0	0	0	0	0	0	0	0	0	0	0	2.19213e-05
Enterococcus	0	0	0	2.78891e-05	0	0	0	0	0	0	0	0	0	0
Gemmiger	0	0	0	2.78891e-05	0	0	0	2.97053e-05	0	0	0	0	0	0
Parabacteroides	0	0	0	0	0	0	0	0	0	0	0	2.32004e-05	0	0
Pseudopropionibacterium	0	0	0	0	0	0	0	0	0	7.578e-06	0	2.32004e-05	0	1.46142e-05
Raoultibacter	0	0	0	0	0	0	0	2.97053e-05	0	0	0	0	0	0
Rhodoplanes	0	0	0	0	0	0	0	6.93124e-05	0	0	0	0	0	0
Ruminiclostridium	0	0	0	0.000120853	0	0	0	0	0	0	0	0	0	0
Simonsiella	0	0	0	0	0	3.08763e-05	0	0	0	0	0	2.32004e-05	0	0
SUM	1	1	1	1	1	1	1	1	1	1	1	1	1	1
