# Supplementary material for: Metataxonomic investigation of the microbial community in the trachea and oropharynx of healthy controls and diabetic patients using endotracheal tubes
Source: PLoS One. 2021 Nov 5;16(11):e0259596. doi: 10.1371/journal.pone.0259596 (PMC8570478; doi:10.1371/journal.pone.0259596)
Supplement: S2 Data — Genera with an abundance of more than 3% are highlighted. (XLSX) [file pone.0259596.s003.xlsx]

## Sheet: Figure 3
[Genus level relative abundance of microbial community in the diabetes group]; [genera with an abundance of more than 3% are highlighted]
Genus	DM01	DM02	DM03	DM04	DM05	DM06
Prevotella	0.262212	0.158967	0.0904002	0.0697651	0.256319	0.212156
Streptococcus	0.117085	0.195706	0.157899	0.111451	0.241179	0.0643278
Klebsiella	0	0.332149	0.278165	0	0	0
Porphyromonas	0.0243709	0.00129218	0.102293	0.228607	0.0738123	0.0318927
Veillonella	0.155603	0.0411735	0.0313387	0.0460573	0.0790182	0.103669
Unassigned	0.0146154	0.00293677	0.045776	0.0945842	0.0459472	0.121071
Fusobacterium	0.0186652	0.0353294	0.051883	0.0762848	0.0291477	0.098326
Rothia	0.0838943	0.0693372	0.019955	0.0710246	0.041018	0.0140682
Neisseria	0.00388783	0.000205574	0.0548562	0.086163	0.000377235	0.142493
Actinomyces	0.091148	0.00431705	0.00610703	0.00943373	0.0767045	0.0233035
Haemophilus	0.044926	0.0131861	0.0250174	0.0785815	0.00213767	0.0206079
Gemella	0.0123115	0.0185898	0.0301602	0.0399328	0.00309333	0.00607709
Leptotrichia	0.0428021	0.000763561	0.00147319	0.0214852	0.0212258	0.0198502
Granulicatella	0.044854	0.0216146	0.00557133	0.014768	0.0118703	0.00448205
Capnocytophaga	0.0264228	0	0.0120534	0.0320796	0.000553278	0.0172663
Campylobacter	0.0304187	0.00323045	0.00168747	0.002272	0.00533159	0.029564
Eubacterium	0	0.0390003	0.010607	0.000543304	0.0024143	0.0011883
Megasphaera	0.00584974	0.000205574	5.35705e-05	0	0.00171013	0.0264776
Parvimonas	0	0.00701888	0.0126426	0.00143235	0.0120715	0.000957022
Solobacterium	0.000197991	2.93677e-05	0.00174104	0.00229669	0.0232377	0.00509614
Peptostreptococcus	0	0.00126281	0.0221782	0.00182748	0.00266579	0.00307842
Treponema	0.000395983	0.00493378	0.00149997	0.000592695	0.00165983	0.0185263
Alloprevotella	0.000161993	0.015976	0.0023571	0.000321043	0.00548248	0.00150731
Atopobium	0.00125994	0.0074594	0.000214282	0.00039513	0.00653874	0.00510412
Centipeda	0.00244789	5.87354e-05	0	0.00284	0.0062621	0.0053354
Oribacterium	0.00575975	0.0017327	0.00109819	0.00185217	0.0037472	0.0023766
Tannerella	0.000755967	0.000117471	0.000642846	0.00202504	0.00291728	0.0054949
Filifactor	0	0.00443452	0.00294638	0	0.00304303	0.00120425
Mycoplasma	0	0.00302487	0.00214282	0	0.00573397	0.000239255
Sneathia	0	0.00117471	0.00983018	0	0	0.000127603
Bulleidia	0	0.00267246	0.00316066	2.46956e-05	0.00447652	0.000749667
Dialister	0	0.00449326	0.0021696	2.46956e-05	0.00181073	0.00223305
Alloscardovia	0	5.87354e-05	0	0	0.0100345	3.98759e-05
Catonella	8.9996e-05	0.00143902	0.00117855	0.000271652	0.000855066	0.00312627
Peptoanaerobacter	0	2.93677e-05	0.00208925	0	0.0037472	0
Lachnoanaerobaculum	0.00106195	0.000176206	0.00120534	0.000889043	0.00181073	0.000510412
Selenomonas	0	0.00155649	0.000267852	0.000123478	0.0013832	0.00113248
Mogibacterium	5.39976e-05	0.000792928	0.00123212	9.87825e-05	0.00120715	0.000334958
Aggregatibacter	0.0021959	0.000205574	0.000133926	0	0	0.00105272
Moryella	3.59984e-05	0	0	0.000172869	0.00311848	0.000223305
Lautropia	0.00316786	0	5.35705e-05	2.46956e-05	7.5447e-05	0.000127603
Peptoanaerobacter	0	0	0.00262495	0.000592695	0	0
Butyrivibrio	0.000251989	0	0	2.46956e-05	0.00198677	0.000510412
Abiotrophia	0.0021599	0	0.000214282	0	0.000301788	0
Bacteroides	0	0.00105724	0.00152676	0	0	3.98759e-05
Lactobacillus	0	0	0	2.46956e-05	0.0024646	2.39255e-05
Stomatobaculum	0.000125994	2.93677e-05	5.35705e-05	0.000765564	0.000804768	0.000510412
Slackia	3.59984e-05	0.00155649	0.000160711	0	0	0.00021533
Nocardia	0.00068397	0	0	0.000222261	0.000276639	0
Mobiluncus	0	0	0	0	0	0.000996898
Tropheryma	0	0	0.000964268	0	0	0
Pseudomonas	0	0	0	0	0	0.000925121
Brachymonas	0	0	0	4.93913e-05	0	0.00067789
Phocaeicola	0	0.00038178	0	0	0.000100596	1.59504e-05
Fretibacterium	0	0.000205574	0	0	0.000150894	2.39255e-05
Alistipes	0	0	0	0	0	0.000334958
Odoribacter	0	0	0.000187497	0	0	0
Howardella	0	2.93677e-05	2.67852e-05	0	2.5149e-05	0.000103677
Staphylococcus	0	2.93677e-05	8.03557e-05	0	0	4.78511e-05
Anaeroglobus	1.79992e-05	0	0	0	7.5447e-05	6.38014e-05
Eikenella	0	2.93677e-05	5.35705e-05	0	0	7.97518e-06
Propionibacterium	0	0	2.67852e-05	0	2.5149e-05	7.97518e-06
Corynebacterium	0	0	0	2.46956e-05	2.5149e-05	0
Clostridium	0	0	0	4.93913e-05	0	0
Kingella	1.79992e-05	0	0	0	2.5149e-05	0
Brevundimonas	3.59984e-05	0	0	0	0	0
Escherichia	1.79992e-05	0	0	0	0	1.59504e-05
Lachnoclostridium	0	0	0	0	0	3.19007e-05
Lawsonella	0	2.93677e-05	0	0	0	0
Delftia	0	0	0	0	0	2.39255e-05
Parabacteroides	0	0	0	0	0	1.59504e-05
Kineothrix	0	0	0	0	0	7.97518e-06
Phycicoccus	0	0	0	0	0	0
Micrococcus	0	0	0	0	0	0
Nocardioides	0	0	0	0	0	0
Actinoallomurus	0	0	0	0	0	0
Bifidobacterium	0	0	0	0	0	0
Olsenella	0	0	0	0	0	0
Collinsella	0	0	0	0	0	0
Rubrobacter	0	0	0	0	0	0
Tenacibaculum	0	0	0	0	0	0
Muribaculum	0	0	0	0	0	0
Tidjanibacter	0	0	0	0	0	0
Prochlorococcus	0	0	0	0	0	0
Anaerococcus	0	0	0	0	0	0
Finegoldia	0	0	0	0	0	0
Turicibacter	0	0	0	0	0	0
Lysinibacillus	0	0	0	0	0	0
Paenibacillus	0	0	0	0	0	0
Flintibacter	0	0	0	0	0	0
Intestinimonas	0	0	0	0	0	0
Pseudoflavonifractor	0	0	0	0	0	0
Eubacterium	0	0	0	0	0	0
Lachnotalea	0	0	0	0	0	0
Anaerotignum	0	0	0	0	0	0
Lachnoclostridium	0	0	0	0	0	0
Acetitomaculum	0	0	0	0	0	0
Blautia	0	0	0	0	0	0
Johnsonella	0	0	0	0	0	0
Roseburia	0	0	0	0	0	0
Oscillibacter	0	0	0	0	0	0
Romboutsia	0	0	0	0	0	0
Terrisporobacter	0	0	0	0	0	0
Faecalibacterium	0	0	0	0	0	0
Ruminococcus	0	0	0	0	0	0
Streptobacillus	0	0	0	0	0	0
CandidatusPelagibacter	0	0	0	0	0	0
Bradyrhizobium	0	0	0	0	0	0
Brucella	0	0	0	0	0	0
Methylobacterium	0	0	0	0	0	0
Agrobacterium	0	0	0	0	0	0
Rhizobium	0	0	0	0	0	0
Cribrihabitans	0	0	0	0	0	0
Paracoccus	0	0	0	0	0	0
Sphingomonas	0	0	0	0	0	0
Mitsuaria	0	0	0	0	0	0
Achromobacter	0	0	0	0	0	0
Paraburkholderia	0	0	0	0	0	0
Gallionella	0	0	0	0	0	0
Cardiobacterium	0	0	0	0	0	0
Moraxella	0	0	0	0	0	0
Acinetobacter	0	0	0	0	0	0
Luteimonas	0	0	0	0	0	0
Acetomicrobium	0	0	0	0	0	0
Akkermansia	0	0	0	0	0	0
Others	0.0267828	0.0622008	0.0747576	0.0169659	0.109851	0.089657
SUM	1	1	1	1	1	1
